# Supplementary material for: Rational Design, Synthesis, and Anti-Proliferative Evaluation of Novel 4-Aryl-3,4-Dihydro-2H-1,4-Benzoxazines
Source: Molecules. 2023 Dec 27;29(1):166. doi: 10.3390/molecules29010166 (PMC10780242; doi:10.3390/molecules29010166)
Supplement: Supplementary file 1 [file molecules-29-00166-s001.zip]

Archive with 1 entries (1 files):
- molecules-2719772-supplementary.pdf
